# Supplementary material for: A bead-based suspension array for the detection of Salmonella antibodies in pig sera
Source: BMC Vet Res. 2018 Jul 27;14:226. doi: 10.1186/s12917-018-1541-x (PMC6063008; doi:10.1186/s12917-018-1541-x)
Supplement: Supplementary file 1 — Table S1. Raw data and interactive cut-offs. MFI data for each LPS beads set for 175 pig sera. Data are protected and can not be changed, the cut-offs however can be manipulated. (XLSX 61 kb) [file 12917_2018_1541_MOESM1_ESM.xlsx]

## Sheet: raw data_interactive cut-offs
	Table S1 Raw data and interactive cut-offs. Results for anti-Salmonella antibodies from 175 sera from slaughter pigs obtained with ELISA (IDEXX HerdChek Swine Salmonella Antibody test kit) and with five bead sets of the developed suspension array. Positive signals are coloured red: for ELISA values >40% are considered positive; for the suspension array this is determined by the (interactive) cut-…
Manuscript cut-offs	0.4	1713	1064	1074	3607	1105
Manuscript positives (n)	64	60	18	16	12	42
Interactive cut-offs		1713	1064	1074	3607	1105
Positive sera (n)	64	60	18	16	12	42
	ELISA	B (ST)	C1 (SL)	C1 (CS)	C2 (SN)	D1 (SE)
	-0.01	126.5	185	138.5	697	70
	-0.01	557	742.5	615	3860	220
	-0.01	125	274	217	437	68
	0	390	551.5	542	1097	267
	0	337.5	678.5	815.5	1794	217
	0	117.5	238.5	291	586	57
	0	161	495	450	914	88
	0	340.5	235.5	385.5	1310.5	313
	0.01	218	351.5	402	1327.5	110.5
	0.01	268	710	538	2247	151
	0.01	365	161.5	147	3378	116
	0.01	310.5	256	351	1836	100.5
	0.01	367	410	404	3547.5	259
	0.01	510	358.5	566	835	295
	0.01	426	360	555	1446.5	176
	0.02	190.5	388	531.5	838	130.5
	0.02	276	304.5	399.5	673	254
	0.02	199	198.5	233.5	762.5	79
	0.02	210	671.5	545	943	107
	0.02	520.5	723	686	2412	425.5
	0.02	407	347	370	2005.5	221
	0.02	113	70	182	443	19
	0.02	35.5	36	41	334	41
	0.02	432	436	385.5	1490.5	361
	0.02	233	310	361	1055	146
	0.02	302.5	384	421	522	69
	0.03	147.5	235	221	376.5	154
	0.03	699	543	499	4806	256
	0.03	194	344	267	2800	92
	0.03	112	245.5	272.5	1009	81
	0.03	1106	832	800	1999.5	658
	0.03	226	106.5	185	388	71
	0.03	311	541.5	506	2059.5	302
	0.03	178	192	183.5	704	111.5
	0.04	340.5	231.5	321	628	76
	0.04	744	229	343	2078.5	444
	0.04	697	1068.5	1305	2974	364
	0.04	1164	888.5	910	2358.5	446
	0.04	53	107	66.5	305	154.5
	0.05	230	622	494	577	156
	0.05	223	553.5	366	933	195
	0.05	967	1689	1645	5569.5	777.5
	0.05	545	367	490	950.5	411
	0.05	635	715	645.5	2130	295
	0.05	114	92	121	1210	65
	0.06	876	1151	1804.5	1675	283
	0.06	562	693.5	674	5090.5	193
	0.06	1332	514.5	514	742	372
	0.06	269	261	324.5	728.5	49.5
	0.07	481	357.5	450	3170	390
	0.07	158	241.5	184	1368.5	48
	0.07	520	352.5	330	1184	283
	0.07	1485	1082	962.5	3355	678
	0.07	688.5	587	811	3554	219
	0.07	242	537	749	1422	164
	0.07	201	194.5	145	785.5	58
	0.07	143	122	223.5	649.5	45.5
	0.07	315	634	756	1094.5	131
	0.07	808.5	953	1141	2339	505.5
	0.08	409	571.5	588.5	782.5	155
	0.08	623	1517	1586.5	1495	197
	0.08	134	72.5	177.5	277.5	68
	0.08	292.5	139	206	520	78.5
	0.08	1247	709	903.5	1476	679
	0.09	396.5	345.5	403	2814	328
	0.09	472	664.5	701	3039.5	215
	0.09	86	92.5	87	877	56
	0.09	450	509	680	1318.5	181
	0.09	976.5	441	436	3354	905
	0.09	149	192	178	201	47
	0.09	260	270	246.5	2060	153
	0.1	1114.5	1161.5	1290	1285.5	846.5
	0.1	336	246.5	207	690.5	132
	0.1	379	184	165	646	170
	0.1	1705	683.5	785	1018	494
	0.1	373.5	335	297	1218.5	185
	0.1	646	390	476	962	187
	0.11	1140.5	764	813.5	2472.5	338
	0.11	529	510.5	549.5	2172.5	437
	0.11	76	73.5	124	188	24
	0.11	301	228	308	712.5	142
	0.12	843	1425.5	1455.5	8368.5	571
	0.12	922	1135	983	1103	511
	0.13	1631	572.5	729	1958	292
	0.13	906	411	548.5	3279	660
	0.14	945.5	783	754.5	3487.5	205
	0.14	2461	1106.5	976	3428	532.5
	0.14	612	279	409.5	2277.5	446
	0.14	667	728	665	1701.5	179
	0.14	276	334	309	474	195
	0.14	195	151	230	455	250
	0.15	724	654	658	2830	319.5
	0.15	255	180	219	657	172
	0.15	1061	532	657.5	1575.5	162.5
	0.16	1145	542	580	3083	272
	0.17	682.5	669	690	4062.5	458
	0.17	898	245	228	468	124
	0.17	275	205.5	331	784	73
	0.17	921	495	574	1177	862.5
	0.18	2176	801.5	915	3760	440
	0.19	874.5	333.5	292	1506	336
	0.19	1067	1087	1544.5	7430	370
	0.2	1637.5	429	625	1188	1058
	0.21	1365	861.5	643	1702	344
	0.23	350	375.5	485	2258	143
	0.24	715	417.5	522.5	1728	396
	0.25	1293	830.5	620	2804	215
	0.25	1462	535.5	761	915.5	616
	0.28	1169	185	249	1167	73
	0.36	212	867	1134	727	96.5
	0.37	1208	365	347	549.5	276
	0.45	1447	572	686	2353	397
	0.47	1458	847	804	3871.5	1388
	0.5	2026	318.5	338.5	4697	326
	0.53	637	989	1308.5	1135.5	390.5
	0.53	2986	801	549.5	1393	85
	0.55	2289	1150	1184	1800	1345.5
	0.55	621	236.5	246	661.5	190
	0.65	1728.5	319	599	1117.5	218
	0.68	3818	1150	1041.5	2427.5	1905
	0.68	2118	834	623	1550.5	1362
	0.72	1721.5	682	800	1813	380
	0.73	1699	424	411	3210	1266
	0.76	1723	283	261	764	1151
	0.8	1738	236.5	281	1348.5	707
	0.88	2362.5	121	159	735	486
	0.89	3816	605.5	518	2577	996.5
	0.9	1328	258	294	246	819
	0.93	4234	613	659	1955.5	1540
	0.93	2876	488	656	586	1912
	0.93	3935	239.5	250	1028	1249
	0.93	4941.5	183	130	2380	2912
	0.94	3288	408	314.5	1768	435
	0.96	4837	831	944	4037	1356
	1	4798	252	259	774	1818.5
	1.02	3301	365	311	1547.5	616
	1.04	4228	1365.5	1654	3640	521.5
	1.06	4846	222	257	639	1424
	1.06	4116	771.5	683	1169	2084.5
	1.06	3204	644	870.5	1643	1329
	1.14	4844	244	395	773	2808
	1.16	5739.5	444	672	968	422
	1.17	6214	201	313	2517	766
	1.19	7630	382	332	1102.5	441
	1.19	2896	147.5	171.5	462	858
	1.22	3527.5	290.5	242.5	897	202
	1.23	5436	1668	1302	1519	939
	1.23	2528.5	216.5	163	3220.5	848
	1.26	6232	482	372	1260	1154
	1.28	5443	248	423.5	1957	3349
	1.29	4216	141	173	2411	1272
	1.3	1922	321.5	230	2489.5	704
	1.31	6804.5	455	890	2589.5	3441
	1.32	6705	790.5	562	1492	1213
	1.32	6250	202.5	198	2068	1703
	1.33	6448	824.5	914.5	1953	3117
	1.38	6863	633	484	1966	1402
	1.38	9733	602	424	2153	1511
	1.38	12863	978	990	3423.5	2213
	1.39	5232	1158	721	2312	4088
	1.39	7464	293	402	746	1982.5
	1.39	5594	384	413	938.5	1797
	1.42	10086	725.5	503	1280.5	2669
	1.43	7447	510.5	549	1668	2521
	1.43	11545	1319	1114.5	3245	6307
	1.45	10836	530	425	1793	2923.5
	1.48	6031	488	194	1236.5	1691.5
	1.48	6635	767.5	748	2044	5961.5
	1.49	7939	1069.5	1080.5	1502	2532
	1.5	10439	1572.5	1400	3294.5	10512
	1.5	9847.5	672	718.5	3094	1486
	1.54	9867	611.5	506	1698	5579
	1.54	7210.5	871	789.5	1433	2729
	1.54	10738	248	263.5	780	2243.5
	1.69	10105.5	640	639.5	1938	3715

## Sheet: calculations
		onze instellingen
	cutoff	0.4	1713	1064	1074	3607	1105
	npos	64	60	18	16	12	42
		onze cutoff							gemodificeerd							nodig voor kleurtjes
			43	57	51	72	28			43	57	51	72	28			43	57	51	72	28
		ELISA	B (ST)	C1 (SL)	C1 (CS)	C2 (SN)	D1 (SE)		ELISA	B (ST)	C1 (SL)	C1 (CS)	C2 (SN)	D1 (SE)		ELISA	B (ST)	C1 (SL)	C1 (CS)	C2 (SN)	D1 (SE)
		0	0	0	0	0	0		0	0	0	0	0	0		0	0	0	0	0	0
		0	0	0	0	1	0		0	0	0	0	1	0		0	0	0	0	11	0
		0	0	0	0	0	0		0	0	0	0	0	0		0	0	0	0	0	0
		0	0	0	0	0	0		0	0	0	0	0	0		0	0	0	0	0	0
		0	0	0	0	0	0		0	0	0	0	0	0		0	0	0	0	0	0
		0	0	0	0	0	0		0	0	0	0	0	0		0	0	0	0	0	0
		0	0	0	0	0	0		0	0	0	0	0	0		0	0	0	0	0	0
		0	0	0	0	0	0		0	0	0	0	0	0		0	0	0	0	0	0
		0	0	0	0	0	0		0	0	0	0	0	0		0	0	0	0	0	0
		0	0	0	0	0	0		0	0	0	0	0	0		0	0	0	0	0	0
		0	0	0	0	0	0		0	0	0	0	0	0		0	0	0	0	0	0
		0	0	0	0	0	0		0	0	0	0	0	0		0	0	0	0	0	0
		0	0	0	0	0	0		0	0	0	0	0	0		0	0	0	0	0	0
		0	0	0	0	0	0		0	0	0	0	0	0		0	0	0	0	0	0
		0	0	0	0	0	0		0	0	0	0	0	0		0	0	0	0	0	0
		0	0	0	0	0	0		0	0	0	0	0	0		0	0	0	0	0	0
		0	0	0	0	0	0		0	0	0	0	0	0		0	0	0	0	0	0
		0	0	0	0	0	0		0	0	0	0	0	0		0	0	0	0	0	0
		0	0	0	0	0	0		0	0	0	0	0	0		0	0	0	0	0	0
		0	0	0	0	0	0		0	0	0	0	0	0		0	0	0	0	0	0
		0	0	0	0	0	0		0	0	0	0	0	0		0	0	0	0	0	0
		0	0	0	0	0	0		0	0	0	0	0	0		0	0	0	0	0	0
		0	0	0	0	0	0		0	0	0	0	0	0		0	0	0	0	0	0
		0	0	0	0	0	0		0	0	0	0	0	0		0	0	0	0	0	0
		0	0	0	0	0	0		0	0	0	0	0	0		0	0	0	0	0	0
		0	0	0	0	0	0		0	0	0	0	0	0		0	0	0	0	0	0
		0	0	0	0	0	0		0	0	0	0	0	0		0	0	0	0	0	0
		0	0	0	0	1	0		0	0	0	0	1	0		0	0	0	0	11	0
		0	0	0	0	0	0		0	0	0	0	0	0		0	0	0	0	0	0
		0	0	0	0	0	0		0	0	0	0	0	0		0	0	0	0	0	0
		0	0	0	0	0	0		0	0	0	0	0	0		0	0	0	0	0	0
		0	0	0	0	0	0		0	0	0	0	0	0		0	0	0	0	0	0
		0	0	0	0	0	0		0	0	0	0	0	0		0	0	0	0	0	0
		0	0	0	0	0	0		0	0	0	0	0	0		0	0	0	0	0	0
		0	0	0	0	0	0		0	0	0	0	0	0		0	0	0	0	0	0
		0	0	0	0	0	0		0	0	0	0	0	0		0	0	0	0	0	0
		0	0	1	1	0	0		0	0	1	1	0	0		0	0	11	11	0	0
		0	0	0	0	0	0		0	0	0	0	0	0		0	0	0	0	0	0
		0	0	0	0	0	0		0	0	0	0	0	0		0	0	0	0	0	0
		0	0	0	0	0	0		0	0	0	0	0	0		0	0	0	0	0	0
		0	0	0	0	0	0		0	0	0	0	0	0		0	0	0	0	0	0
		0	0	1	1	1	0		0	0	1	1	1	0		0	0	11	11	11	0
		0	0	0	0	0	0		0	0	0	0	0	0		0	0	0	0	0	0
		0	0	0	0	0	0		0	0	0	0	0	0		0	0	0	0	0	0
		0	0	0	0	0	0		0	0	0	0	0	0		0	0	0	0	0	0
		0	0	1	1	0	0		0	0	1	1	0	0		0	0	11	11	0	0
		0	0	0	0	1	0		0	0	0	0	1	0		0	0	0	0	11	0
		0	0	0	0	0	0		0	0	0	0	0	0		0	0	0	0	0	0
		0	0	0	0	0	0		0	0	0	0	0	0		0	0	0	0	0	0
		0	0	0	0	0	0		0	0	0	0	0	0		0	0	0	0	0	0
		0	0	0	0	0	0		0	0	0	0	0	0		0	0	0	0	0	0
		0	0	0	0	0	0		0	0	0	0	0	0		0	0	0	0	0	0
		0	0	1	0	0	0		0	0	1	0	0	0		0	0	11	0	0	0
		0	0	0	0	0	0		0	0	0	0	0	0		0	0	0	0	0	0
		0	0	0	0	0	0		0	0	0	0	0	0		0	0	0	0	0	0
		0	0	0	0	0	0		0	0	0	0	0	0		0	0	0	0	0	0
		0	0	0	0	0	0		0	0	0	0	0	0		0	0	0	0	0	0
		0	0	0	0	0	0		0	0	0	0	0	0		0	0	0	0	0	0
		0	0	0	1	0	0		0	0	0	1	0	0		0	0	0	11	0	0
		0	0	0	0	0	0		0	0	0	0	0	0		0	0	0	0	0	0
		0	0	1	1	0	0		0	0	1	1	0	0		0	0	11	11	0	0
		0	0	0	0	0	0		0	0	0	0	0	0		0	0	0	0	0	0
		0	0	0	0	0	0		0	0	0	0	0	0		0	0	0	0	0	0
		0	0	0	0	0	0		0	0	0	0	0	0		0	0	0	0	0	0
		0	0	0	0	0	0		0	0	0	0	0	0		0	0	0	0	0	0
		0	0	0	0	0	0		0	0	0	0	0	0		0	0	0	0	0	0
		0	0	0	0	0	0		0	0	0	0	0	0		0	0	0	0	0	0
		0	0	0	0	0	0		0	0	0	0	0	0		0	0	0	0	0	0
		0	0	0	0	0	0		0	0	0	0	0	0		0	0	0	0	0	0
		0	0	0	0	0	0		0	0	0	0	0	0		0	0	0	0	0	0
		0	0	0	0	0	0		0	0	0	0	0	0		0	0	0	0	0	0
		0	0	1	1	0	0		0	0	1	1	0	0		0	0	11	11	0	0
		0	0	0	0	0	0		0	0	0	0	0	0		0	0	0	0	0	0
		0	0	0	0	0	0		0	0	0	0	0	0		0	0	0	0	0	0
		0	0	0	0	0	0		0	0	0	0	0	0		0	0	0	0	0	0
		0	0	0	0	0	0		0	0	0	0	0	0		0	0	0	0	0	0
		0	0	0	0	0	0		0	0	0	0	0	0		0	0	0	0	0	0
		0	0	0	0	0	0		0	0	0	0	0	0		0	0	0	0	0	0
		0	0	0	0	0	0		0	0	0	0	0	0		0	0	0	0	0	0
		0	0	0	0	0	0		0	0	0	0	0	0		0	0	0	0	0	0
		0	0	0	0	0	0		0	0	0	0	0	0		0	0	0	0	0	0
		0	0	1	1	1	0		0	0	1	1	1	0		0	0	11	11	11	0
		0	0	1	0	0	0		0	0	1	0	0	0		0	0	11	0	0	0
		0	0	0	0	0	0		0	0	0	0	0	0		0	0	0	0	0	0
		0	0	0	0	0	0		0	0	0	0	0	0		0	0	0	0	0	0
		0	0	0	0	0	0		0	0	0	0	0	0		0	0	0	0	0	0
		0	1	1	0	0	0		0	1	1	0	0	0		0	11	11	0	0	0
		0	0	0	0	0	0		0	0	0	0	0	0		0	0	0	0	0	0
		0	0	0	0	0	0		0	0	0	0	0	0		0	0	0	0	0	0
		0	0	0	0	0	0		0	0	0	0	0	0		0	0	0	0	0	0
		0	0	0	0	0	0		0	0	0	0	0	0		0	0	0	0	0	0
		0	0	0	0	0	0		0	0	0	0	0	0		0	0	0	0	0	0
		0	0	0	0	0	0		0	0	0	0	0	0		0	0	0	0	0	0
		0	0	0	0	0	0		0	0	0	0	0	0		0	0	0	0	0	0
		0	0	0	0	0	0		0	0	0	0	0	0		0	0	0	0	0	0
		0	0	0	0	1	0		0	0	0	0	1	0		0	0	0	0	11	0
		0	0	0	0	0	0		0	0	0	0	0	0		0	0	0	0	0	0
		0	0	0	0	0	0		0	0	0	0	0	0		0	0	0	0	0	0
		0	0	0	0	0	0		0	0	0	0	0	0		0	0	0	0	0	0
		0	1	0	0	1	0		0	1	0	0	1	0		0	11	0	0	11	0
		0	0	0	0	0	0		0	0	0	0	0	0		0	0	0	0	0	0
		0	0	1	1	1	0		0	0	1	1	1	0		0	0	11	11	11	0
		0	0	0	0	0	0		0	0	0	0	0	0		0	0	0	0	0	0
		0	0	0	0	0	0		0	0	0	0	0	0		0	0	0	0	0	0
		0	0	0	0	0	0		0	0	0	0	0	0		0	0	0	0	0	0
		0	0	0	0	0	0		0	0	0	0	0	0		0	0	0	0	0	0
		0	0	0	0	0	0		0	0	0	0	0	0		0	0	0	0	0	0
		0	0	0	0	0	0		0	0	0	0	0	0		0	0	0	0	0	0
		0	0	0	0	0	0		0	0	0	0	0	0		0	0	0	0	0	0
		0	0	0	1	0	0		0	0	0	1	0	0		0	0	0	11	0	0
		0	0	0	0	0	0		0	0	0	0	0	0		0	0	0	0	0	0
		1	0	0	0	0	0		1	0	0	0	0	0		11	0	0	0	0	0
		1	0	0	0	1	1		1	0	0	0	1	1		11	0	0	0	11	11
		1	1	0	0	1	0		1	1	0	0	1	0		11	11	0	0	11	0
		1	0	0	1	0	0		1	0	0	1	0	0		11	0	0	11	0	0
		1	1	0	0	0	0		1	1	0	0	0	0		11	11	0	0	0	0
		1	1	1	1	0	1		1	1	1	1	0	1		11	11	11	11	0	11
		1	0	0	0	0	0		1	0	0	0	0	0		11	0	0	0	0	0
		1	1	0	0	0	0		1	1	0	0	0	0		11	11	0	0	0	0
		1	1	1	0	0	1		1	1	1	0	0	1		11	11	11	0	0	11
		1	1	0	0	0	1		1	1	0	0	0	1		11	11	0	0	0	11
		1	1	0	0	0	0		1	1	0	0	0	0		11	11	0	0	0	0
		1	0	0	0	0	1		1	0	0	0	0	1		11	0	0	0	0	11
		1	1	0	0	0	1		1	1	0	0	0	1		11	11	0	0	0	11
		1	1	0	0	0	0		1	1	0	0	0	0		11	11	0	0	0	0
		1	1	0	0	0	0		1	1	0	0	0	0		11	11	0	0	0	0
		1	1	0	0	0	0		1	1	0	0	0	0		11	11	0	0	0	0
		1	0	0	0	0	0		1	0	0	0	0	0		11	0	0	0	0	0
		1	1	0	0	0	1		1	1	0	0	0	1		11	11	0	0	0	11
		1	1	0	0	0	1		1	1	0	0	0	1		11	11	0	0	0	11
		1	1	0	0	0	1		1	1	0	0	0	1		11	11	0	0	0	11
		1	1	0	0	0	1		1	1	0	0	0	1		11	11	0	0	0	11
		1	1	0	0	0	0		1	1	0	0	0	0		11	11	0	0	0	0
		1	1	0	0	1	1		1	1	0	0	1	1		11	11	0	0	11	11
		1	1	0	0	0	1		1	1	0	0	0	1		11	11	0	0	0	11
		1	1	0	0	0	0		1	1	0	0	0	0		11	11	0	0	0	0
		1	1	1	1	1	0		1	1	1	1	1	0		11	11	11	11	11	0
		1	1	0	0	0	1		1	1	0	0	0	1		11	11	0	0	0	11
		1	1	0	0	0	1		1	1	0	0	0	1		11	11	0	0	0	11
		1	1	0	0	0	1		1	1	0	0	0	1		11	11	0	0	0	11
		1	1	0	0	0	1		1	1	0	0	0	1		11	11	0	0	0	11
		1	1	0	0	0	0		1	1	0	0	0	0		11	11	0	0	0	0
		1	1	0	0	0	0		1	1	0	0	0	0		11	11	0	0	0	0
		1	1	0	0	0	0		1	1	0	0	0	0		11	11	0	0	0	0
		1	1	0	0	0	0		1	1	0	0	0	0		11	11	0	0	0	0
		1	1	0	0	0	0		1	1	0	0	0	0		11	11	0	0	0	0
		1	1	1	1	0	0		1	1	1	1	0	0		11	11	11	11	0	0
		1	1	0	0	0	0		1	1	0	0	0	0		11	11	0	0	0	0
		1	1	0	0	0	1		1	1	0	0	0	1		11	11	0	0	0	11
		1	1	0	0	0	1		1	1	0	0	0	1		11	11	0	0	0	11
		1	1	0	0	0	1		1	1	0	0	0	1		11	11	0	0	0	11
		1	1	0	0	0	0		1	1	0	0	0	0		11	11	0	0	0	0
		1	1	0	0	0	1		1	1	0	0	0	1		11	11	0	0	0	11
		1	1	0	0	0	1		1	1	0	0	0	1		11	11	0	0	0	11
		1	1	0	0	0	1		1	1	0	0	0	1		11	11	0	0	0	11
		1	1	0	0	0	1		1	1	0	0	0	1		11	11	0	0	0	11
		1	1	0	0	0	1		1	1	0	0	0	1		11	11	0	0	0	11
		1	1	0	0	0	1		1	1	0	0	0	1		11	11	0	0	0	11
		1	1	0	0	0	1		1	1	0	0	0	1		11	11	0	0	0	11
		1	1	1	0	0	1		1	1	1	0	0	1		11	11	11	0	0	11
		1	1	0	0	0	1		1	1	0	0	0	1		11	11	0	0	0	11
		1	1	0	0	0	1		1	1	0	0	0	1		11	11	0	0	0	11
		1	1	0	0	0	1		1	1	0	0	0	1		11	11	0	0	0	11
		1	1	0	0	0	1		1	1	0	0	0	1		11	11	0	0	0	11
		1	1	1	1	0	1		1	1	1	1	0	1		11	11	11	11	0	11
		1	1	0	0	0	1		1	1	0	0	0	1		11	11	0	0	0	11
		1	1	0	0	0	1		1	1	0	0	0	1		11	11	0	0	0	11
		1	1	0	0	0	1		1	1	0	0	0	1		11	11	0	0	0	11
		1	1	1	1	0	1		1	1	1	1	0	1		11	11	11	11	0	11
		1	1	1	1	0	1		1	1	1	1	0	1		11	11	11	11	0	11
		1	1	0	0	0	1		1	1	0	0	0	1		11	11	0	0	0	11
		1	1	0	0	0	1		1	1	0	0	0	1		11	11	0	0	0	11
		1	1	0	0	0	1		1	1	0	0	0	1		11	11	0	0	0	11
		1	1	0	0	0	1		1	1	0	0	0	1		11	11	0	0	0	11
		1	1	0	0	0	1		1	1	0	0	0	1		11	11	0	0	0	11
